# Supplementary material for: How Does Selenium Intake Differ among Children (1–3 Years) on Vegetarian, Vegan, and Omnivorous Diets? Results of the VeChi Diet Study
Source: Nutrients. 2022 Dec 21;15(1):34. doi: 10.3390/nu15010034 (PMC9824336; doi:10.3390/nu15010034)
Supplement: Supplementary file 1 [file nutrients-15-00034-s001.zip]

Archive with 1 entries (1 files):
- nutrients-2104983-supplementary.pdf
